# Supplementary material for: A Novel Method for Quantifying the Inhaled Dose of Air Pollutants Based on Heart Rate, Breathing Rate and Forced Vital Capacity
Source: PLoS One. 2016 Jan 25;11(1):e0147578. doi: 10.1371/journal.pone.0147578 (PMC4726691; doi:10.1371/journal.pone.0147578)
Supplement: S1 File — (ZIP) [file pone.0147578.s001.zip]

Archive with 5 entries (4 files):
- PONE-D-15-45174_dataset.txt
- __MACOSX/
- __MACOSX/._PONE-D-15-45174_dataset.txt
- readMe.txt
- __MACOSX/._readMe.txt
