# Supplementary material for: A Novel Method for Quantifying the Inhaled Dose of Air Pollutants Based on Heart Rate, Breathing Rate and Forced Vital Capacity
Source: PLoS One. 2016 Jan 25;11(1):e0147578. doi: 10.1371/journal.pone.0147578 (PMC4726691; doi:10.1371/journal.pone.0147578)
Supplement: S1 File — (ZIP) [file pone.0147578.s001.zip › PONE-D-15-45174_dataset.txt]

subj	FVC	FEV1	FEV1_FVC	height	weight	BMI	BMI_pcntl	gender	age	asthma	VT	VT_FVC	VT_FEV1	HR	fB	ACT	VE	VE_FVC	VE_FEV1	warm	
P01	3.77	3.36	0.89125	165	54.4	19.993	31.806	1	18.248	0	0.914	0.242	0.272	91.333	20.280	0.078	18.51	4.910	5.509	0	
P01	3.77	3.36	0.89125	165	54.4	19.993	31.806	1	18.248	0	0.645	0.171	0.192	85.967	16.613	0.035	10.54	2.796	3.137	0	
P01	3.77	3.36	0.89125	165	54.4	19.993	31.806	1	18.248	0	0.545	0.144	0.162	86.300	22.787	0.058	12.39	3.286	3.687	0	
P01	3.77	3.36	0.89125	165	54.4	19.993	31.806	1	18.248	0	0.553	0.147	0.165	86.300	24.207	0.031	13.41	3.558	3.992	0	
P01	3.77	3.36	0.89125	165	54.4	19.993	31.806	1	18.248	0	0.831	0.220	0.247	101.333	25.927	0.215	21.56	5.720	6.418	0	
P01	3.77	3.36	0.89125	165	54.4	19.993	31.806	1	18.248	0	0.888	0.235	0.264	103.133	23.873	0.245	21.35	5.664	6.355	0	
P01	3.77	3.36	0.89125	165	54.4	19.993	31.806	1	18.248	0	1.048	0.278	0.312	107.833	24.740	0.342	25.91	6.871	7.710	0	
P01	3.77	3.36	0.89125	165	54.4	19.993	31.806	1	18.248	0	1.189	0.315	0.354	112.833	23.453	0.367	27.95	7.414	8.318	0	
P01	3.77	3.36	0.89125	165	54.4	19.993	31.806	1	18.248	0	0.968	0.257	0.288	111.200	23.227	0.401	22.47	5.960	6.688	0	
P01	3.77	3.36	0.89125	165	54.4	19.993	31.806	1	18.248	0	0.938	0.249	0.279	121.467	27.300	0.914	25.33	6.718	7.537	0	
P01	3.77	3.36	0.89125	165	54.4	19.993	31.806	1	18.248	0	1.417	0.376	0.422	129.833	30.820	0.909	43.65	11.579	12.992	0	
P01	3.77	3.36	0.89125	165	54.4	19.993	31.806	1	18.248	0	1.191	0.316	0.355	135.300	30.313	0.920	36.10	9.575	10.744	0	
P01	3.77	3.36	0.89125	165	54.4	19.993	31.806	1	18.248	0	1.229	0.326	0.366	136.600	30.460	0.932	37.44	9.931	11.143	0	
P01	3.77	3.36	0.89125	165	54.4	19.993	31.806	1	18.248	0	1.151	0.305	0.343	136.067	31.313	0.955	36.02	9.556	10.722	0	
P01	3.77	3.36	0.89125	165	54.4	19.993	31.806	1	18.248	0	1.176	0.312	0.350	138.967	32.027	1.000	37.69	9.996	11.216	0	
P01	3.77	3.36	0.89125	165	54.4	19.993	31.806	1	18.248	0	1.200	0.318	0.357	142.267	32.213	0.989	38.63	10.245	11.496	0	
P01	3.77	3.36	0.89125	165	54.4	19.993	31.806	1	18.248	0	1.226	0.325	0.365	144.433	31.847	1.008	39.06	10.360	11.624	0	
P01	3.77	3.36	0.89125	165	54.4	19.993	31.806	1	18.248	0	1.187	0.315	0.353	149.600	33.647	1.026	39.91	10.585	11.877	0	
P01	3.77	3.36	0.89125	165	54.4	19.993	31.806	1	18.248	0	1.128	0.299	0.336	146.400	33.993	0.953	38.39	10.182	11.425	0	
P01	3.77	3.36	0.89125	165	54.4	19.993	31.806	1	18.248	0	1.106	0.293	0.329	141.500	33.540	0.947	37.13	9.848	11.050	0	
P01	3.77	3.36	0.89125	165	54.4	19.993	31.806	1	18.248	0	1.149	0.305	0.342	140.800	31.780	0.983	36.56	9.697	10.880	0	
P01	3.77	3.36	0.89125	165	54.4	19.993	31.806	1	18.248	0	1.181	0.313	0.352	148.067	31.873	1.046	37.64	9.983	11.201	0	
P01	3.77	3.36	0.89125	165	54.4	19.993	31.806	1	18.248	0	1.005	0.267	0.299	154.767	33.093	1.040	33.36	8.850	9.930	0	
P01	3.77	3.36	0.89125	165	54.4	19.993	31.806	1	18.248	0	1.106	0.293	0.329	162.600	35.713	1.133	39.41	10.455	11.730	0	
P01	3.77	3.36	0.89125	165	54.4	19.993	31.806	1	18.248	0	1.062	0.282	0.316	170.233	36.787	1.137	39.06	10.360	11.624	0	
P01	3.77	3.36	0.89125	165	54.4	19.993	31.806	1	18.248	0	1.158	0.307	0.345	172.700	38.000	1.066	44.11	11.700	13.128	1	
P01	3.77	3.36	0.89125	165	54.4	19.993	31.806	1	18.248	0	1.129	0.299	0.336	170.100	37.467	1.045	42.29	11.217	12.585	1	
P01	3.77	3.36	0.89125	165	54.4	19.993	31.806	1	18.248	0	1.156	0.307	0.344	165.400	37.007	1.018	42.76	11.343	12.727	1	
P01	3.77	3.36	0.89125	165	54.4	19.993	31.806	1	18.248	0	1.151	0.305	0.342	160.000	37.360	0.959	42.98	11.400	12.791	1	
P01	3.77	3.36	0.89125	165	54.4	19.993	31.806	1	18.248	0	1.153	0.306	0.343	152.300	36.480	0.755	42.17	11.186	12.551	1	
P01	3.77	3.36	0.89125	165	54.4	19.993	31.806	1	18.248	0	1.005	0.267	0.299	146.200	32.540	0.372	32.86	8.715	9.779	1	
P01	3.77	3.36	0.89125	165	54.4	19.993	31.806	1	18.248	0	1.014	0.269	0.302	138.933	31.847	0.364	32.27	8.560	9.605	1	
P01	3.77	3.36	0.89125	165	54.4	19.993	31.806	1	18.248	0	0.999	0.265	0.297	134.233	31.453	0.270	31.39	8.327	9.343	1	
P01	3.77	3.36	0.89125	165	54.4	19.993	31.806	1	18.248	0	0.947	0.251	0.282	129.867	30.640	0.238	29.01	7.695	8.634	1	
P01	3.77	3.36	0.89125	165	54.4	19.993	31.806	1	18.248	0	0.849	0.225	0.253	127.433	23.760	0.201	20.71	5.495	6.165	1	
P01	3.77	3.36	0.89125	165	54.4	19.993	31.806	1	18.248	0	0.880	0.233	0.262	126.800	27.713	0.205	24.31	6.447	7.234	1	
P01	3.77	3.36	0.89125	165	54.4	19.993	31.806	1	18.248	0	0.850	0.225	0.253	124.400	29.680	0.115	25.20	6.685	7.501	1	
P04	3.17	2.81	0.88644	164	62.6	23.273	64.502	1	18.366	0	1.111	0.350	0.395	115.667	29.473	0.239	32.70	10.316	11.637	0	
P04	3.17	2.81	0.88644	164	62.6	23.273	64.502	1	18.366	0	1.135	0.358	0.404	112.933	28.373	0.329	32.18	10.153	11.453	0	
P04	3.17	2.81	0.88644	164	62.6	23.273	64.502	1	18.366	0	1.101	0.347	0.392	137.133	32.530	0.813	35.87	11.314	12.763	0	
P04	3.17	2.81	0.88644	164	62.6	23.273	64.502	1	18.366	0	1.352	0.426	0.481	152.467	31.813	0.863	42.96	13.553	15.289	0	
P04	3.17	2.81	0.88644	164	62.6	23.273	64.502	1	18.366	0	1.381	0.436	0.491	159.567	30.603	0.837	42.34	13.357	15.068	0	
P04	3.17	2.81	0.88644	164	62.6	23.273	64.502	1	18.366	0	1.459	0.460	0.519	164.933	29.993	0.816	43.76	13.803	15.571	0	
P04	3.17	2.81	0.88644	164	62.6	23.273	64.502	1	18.366	0	1.400	0.442	0.498	166.100	31.943	0.661	44.81	14.137	15.948	0	
P04	3.17	2.81	0.88644	164	62.6	23.273	64.502	1	18.366	0	1.611	0.508	0.573	156.700	32.493	0.307	52.50	16.562	18.684	0	
P04	3.17	2.81	0.88644	164	62.6	23.273	64.502	1	18.366	0	1.519	0.479	0.541	147.867	29.733	0.597	45.13	14.236	16.060	0	
P04	3.17	2.81	0.88644	164	62.6	23.273	64.502	1	18.366	0	1.451	0.458	0.516	151.100	33.337	0.842	48.31	15.240	17.192	0	
P04	3.17	2.81	0.88644	164	62.6	23.273	64.502	1	18.366	0	1.454	0.459	0.517	156.933	32.797	0.835	47.66	15.034	16.960	0	
P04	3.17	2.81	0.88644	164	62.6	23.273	64.502	1	18.366	0	1.534	0.484	0.546	170.833	34.363	0.921	52.72	16.630	18.760	0	
P04	3.17	2.81	0.88644	164	62.6	23.273	64.502	1	18.366	0	1.664	0.525	0.592	171.600	34.320	0.416	57.26	18.064	20.379	1	
P04	3.17	2.81	0.88644	164	62.6	23.273	64.502	1	18.366	0	1.889	0.596	0.672	159.900	30.093	0.308	56.90	17.950	20.250	1	
P04	3.17	2.81	0.88644	164	62.6	23.273	64.502	1	18.366	0	1.685	0.531	0.600	146.267	30.207	0.253	50.84	16.039	18.094	1	
P04	3.17	2.81	0.88644	164	62.6	23.273	64.502	1	18.366	0	1.575	0.497	0.560	134.667	26.287	0.208	41.98	13.244	14.941	1	
P04	3.17	2.81	0.88644	164	62.6	23.273	64.502	1	18.366	0	1.785	0.563	0.635	129.733	20.863	0.180	37.11	11.707	13.207	1	
P04	3.17	2.81	0.88644	164	62.6	23.273	64.502	1	18.366	0	1.577	0.497	0.561	121.667	22.277	0.042	34.99	11.039	12.453	1	
P04	3.17	2.81	0.88644	164	62.6	23.273	64.502	1	18.366	0	1.381	0.436	0.491	118.160	23.700	0.040	32.69	10.314	11.635	1	
P05	4.98	4.49	0.90161	174	62.1	20.525	27.405	1	18.393	0	1.055	0.212	0.235	93.967	16.453	0.053	17.35	3.483	3.864	0	
P05	4.98	4.49	0.90161	174	62.1	20.525	27.405	1	18.393	0	1.135	0.228	0.253	95.200	23.700	0.130	26.84	5.390	5.978	0	
P05	4.98	4.49	0.90161	174	62.1	20.525	27.405	1	18.393	0	0.878	0.176	0.196	98.733	27.153	0.176	23.76	4.772	5.292	0	
P05	4.98	4.49	0.90161	174	62.1	20.525	27.405	1	18.393	0	1.218	0.244	0.271	103.033	28.640	0.210	34.84	6.995	7.759	0	
P05	4.98	4.49	0.90161	174	62.1	20.525	27.405	1	18.393	0	1.181	0.237	0.263	107.233	24.327	0.445	28.78	5.779	6.409	0	
P05	4.98	4.49	0.90161	174	62.1	20.525	27.405	1	18.393	0	1.289	0.259	0.287	132.833	27.607	0.930	35.37	7.102	7.877	0	
P05	4.98	4.49	0.90161	174	62.1	20.525	27.405	1	18.393	0	1.395	0.280	0.311	142.333	35.713	0.946	49.71	9.982	11.071	0	
P05	4.98	4.49	0.90161	174	62.1	20.525	27.405	1	18.393	0	1.363	0.274	0.304	147.467	37.927	0.941	51.79	10.399	11.534	0	
P05	4.98	4.49	0.90161	174	62.1	20.525	27.405	1	18.393	0	1.475	0.296	0.329	150.233	36.893	0.907	54.45	10.933	12.127	0	
P05	4.98	4.49	0.90161	174	62.1	20.525	27.405	1	18.393	0	1.607	0.323	0.358	150.867	37.307	0.900	59.90	12.027	13.340	0	
P05	4.98	4.49	0.90161	174	62.1	20.525	27.405	1	18.393	0	1.712	0.344	0.381	150.933	37.153	0.922	63.56	12.764	14.157	0	
P05	4.98	4.49	0.90161	174	62.1	20.525	27.405	1	18.393	0	1.753	0.352	0.390	151.433	35.507	0.882	62.21	12.493	13.856	0	
P05	4.98	4.49	0.90161	174	62.1	20.525	27.405	1	18.393	0	1.698	0.341	0.378	151.367	36.307	0.890	61.69	12.388	13.740	0	
P05	4.98	4.49	0.90161	174	62.1	20.525	27.405	1	18.393	0	1.683	0.338	0.375	147.200	37.333	0.920	62.84	12.618	13.995	0	
P05	4.98	4.49	0.90161	174	62.1	20.525	27.405	1	18.393	0	1.702	0.342	0.379	149.133	37.960	0.911	64.80	13.011	14.431	0	
P05	4.98	4.49	0.90161	174	62.1	20.525	27.405	1	18.393	0	1.721	0.345	0.383	150.500	39.040	0.952	67.27	13.508	14.982	0	
P05	4.98	4.49	0.90161	174	62.1	20.525	27.405	1	18.393	0	1.725	0.346	0.384	165.667	38.093	1.152	65.69	13.192	14.631	0	
P05	4.98	4.49	0.90161	174	62.1	20.525	27.405	1	18.393	0	1.563	0.314	0.348	173.033	40.353	1.192	62.99	12.648	14.029	1	
P05	4.98	4.49	0.90161	174	62.1	20.525	27.405	1	18.393	0	1.577	0.317	0.351	171.933	40.133	0.954	63.10	12.671	14.054	1	
P05	4.98	4.49	0.90161	174	62.1	20.525	27.405	1	18.393	0	1.695	0.340	0.378	169.867	37.413	0.691	64.11	12.873	14.278	1	
P05	4.98	4.49	0.90161	174	62.1	20.525	27.405	1	18.393	0	1.723	0.346	0.384	118.700	20.267	0.026	37.10	7.451	8.264	1	
P05	4.98	4.49	0.90161	174	62.1	20.525	27.405	1	18.393	0	1.719	0.345	0.383	118.467	25.793	0.085	44.84	9.004	9.986	1	
P05	4.98	4.49	0.90161	174	62.1	20.525	27.405	1	18.393	0	1.471	0.295	0.328	111.900	21.753	0.043	32.03	6.432	7.134	1	
P05	4.98	4.49	0.90161	174	62.1	20.525	27.405	1	18.393	0	1.428	0.287	0.318	115.100	23.760	0.078	33.88	6.804	7.547	1	
P06	4.24	3.85	0.90802	179	61.2	19.112	41.118	0	14.752	1	1.223	0.288	0.318	72.300	11.893	0.024	14.49	3.418	3.764	0	
P06	4.24	3.85	0.90802	179	61.2	19.112	41.118	0	14.752	1	1.517	0.358	0.394	69.233	13.053	0.011	19.68	4.641	5.111	0	
P06	4.24	3.85	0.90802	179	61.2	19.112	41.118	0	14.752	1	1.494	0.352	0.388	83.900	13.960	0.137	20.35	4.799	5.285	0	
P06	4.24	3.85	0.90802	179	61.2	19.112	41.118	0	14.752	1	1.877	0.443	0.488	88.567	17.687	0.140	32.69	7.709	8.490	0	
P06	4.24	3.85	0.90802	179	61.2	19.112	41.118	0	14.752	1	1.849	0.436	0.480	87.133	17.720	0.383	32.85	7.748	8.532	0	
P06	4.24	3.85	0.90802	179	61.2	19.112	41.118	0	14.752	1	2.062	0.486	0.536	118.767	15.953	0.993	32.98	7.779	8.567	0	
P06	4.24	3.85	0.90802	179	61.2	19.112	41.118	0	14.752	1	2.094	0.494	0.544	116.967	17.700	0.916	36.90	8.702	9.583	0	
P06	4.24	3.85	0.90802	179	61.2	19.112	41.118	0	14.752	1	2.343	0.553	0.609	122.833	18.660	1.037	43.69	10.305	11.349	0	
P06	4.24	3.85	0.90802	179	61.2	19.112	41.118	0	14.752	1	2.337	0.551	0.607	128.600	19.213	1.140	44.88	10.585	11.657	0	
P06	4.24	3.85	0.90802	179	61.2	19.112	41.118	0	14.752	1	2.571	0.606	0.668	137.933	20.660	1.182	53.01	12.502	13.769	0	
P06	4.24	3.85	0.90802	179	61.2	19.112	41.118	0	14.752	1	2.749	0.648	0.714	138.067	19.893	1.191	54.77	12.918	14.227	0	
P06	4.24	3.85	0.90802	179	61.2	19.112	41.118	0	14.752	1	2.388	0.563	0.620	139.033	19.807	1.191	47.36	11.169	12.300	0	
P06	4.24	3.85	0.90802	179	61.2	19.112	41.118	0	14.752	1	2.440	0.575	0.634	144.400	23.113	1.205	56.47	13.319	14.668	0	
P06	4.24	3.85	0.90802	179	61.2	19.112	41.118	0	14.752	1	2.421	0.571	0.629	147.800	25.320	1.207	61.30	14.458	15.922	0	
P06	4.24	3.85	0.90802	179	61.2	19.112	41.118	0	14.752	1	2.436	0.574	0.633	145.200	26.247	1.133	63.91	15.072	16.599	0	
P06	4.24	3.85	0.90802	179	61.2	19.112	41.118	0	14.752	1	2.358	0.556	0.612	142.900	25.320	1.108	59.67	14.074	15.500	0	
P06	4.24	3.85	0.90802	179	61.2	19.112	41.118	0	14.752	1	2.187	0.516	0.568	152.900	26.280	1.238	57.51	13.563	14.937	0	
P06	4.24	3.85	0.90802	179	61.2	19.112	41.118	0	14.752	1	2.165	0.511	0.562	163.033	27.233	1.266	58.95	13.902	15.311	0	
P06	4.24	3.85	0.90802	179	61.2	19.112	41.118	0	14.752	1	2.449	0.578	0.636	163.067	27.713	1.215	67.93	16.020	17.643	1	
P06	4.24	3.85	0.90802	179	61.2	19.112	41.118	0	14.752	1	2.535	0.598	0.658	158.100	26.073	1.151	66.21	15.616	17.198	1	
P06	4.24	3.85	0.90802	179	61.2	19.112	41.118	0	14.752	1	2.513	0.593	0.653	148.633	25.527	0.687	64.32	15.170	16.707	1	
P06	4.24	3.85	0.90802	179	61.2	19.112	41.118	0	14.752	1	2.212	0.522	0.574	137.200	23.940	0.445	53.17	12.539	13.809	1	
P06	4.24	3.85	0.90802	179	61.2	19.112	41.118	0	14.752	1	2.283	0.538	0.593	129.000	22.473	0.246	51.29	12.096	13.321	1	
P06	4.24	3.85	0.90802	179	61.2	19.112	41.118	0	14.752	1	2.032	0.479	0.528	118.300	17.460	0.194	35.23	8.309	9.150	1	
P06	4.24	3.85	0.90802	179	61.2	19.112	41.118	0	14.752	1	1.554	0.366	0.404	113.367	21.973	0.074	34.11	8.046	8.861	1	
P06	4.24	3.85	0.90802	179	61.2	19.112	41.118	0	14.752	1	1.450	0.342	0.377	104.833	22.544	0.039	32.67	7.704	8.484	1	
P07	4.50	4.13	0.91778	180	61.2	18.900	22.653	0	16.956	0	0.561	0.125	0.136	92.533	18.047	0.041	10.27	2.282	2.486	0	
P07	4.50	4.13	0.91778	180	61.2	18.900	22.653	0	16.956	0	0.706	0.157	0.171	85.667	15.920	0.016	11.25	2.500	2.724	0	
P07	4.50	4.13	0.91778	180	61.2	18.900	22.653	0	16.956	0	1.021	0.227	0.247	86.133	16.967	0.025	17.33	3.852	4.197	0	
P07	4.50	4.13	0.91778	180	61.2	18.900	22.653	0	16.956	0	1.310	0.291	0.317	84.600	17.513	0.010	22.80	5.068	5.522	0	
P07	4.50	4.13	0.91778	180	61.2	18.900	22.653	0	16.956	0	1.287	0.286	0.312	90.333	16.327	0.009	20.99	4.665	5.083	0	
P07	4.50	4.13	0.91778	180	61.2	18.900	22.653	0	16.956	0	1.251	0.278	0.303	101.433	15.927	0.162	19.93	4.430	4.826	0	
P07	4.50	4.13	0.91778	180	61.2	18.900	22.653	0	16.956	0	1.461	0.325	0.354	101.933	13.753	0.191	20.31	4.513	4.918	0	
P07	4.50	4.13	0.91778	180	61.2	18.900	22.653	0	16.956	0	1.488	0.331	0.360	99.200	12.327	0.186	18.39	4.086	4.452	0	
P07	4.50	4.13	0.91778	180	61.2	18.900	22.653	0	16.956	0	1.501	0.334	0.363	110.067	13.080	0.476	19.60	4.356	4.746	0	
P07	4.50	4.13	0.91778	180	61.2	18.900	22.653	0	16.956	0	1.509	0.335	0.365	133.900	14.753	0.881	22.27	4.950	5.393	0	
P07	4.50	4.13	0.91778	180	61.2	18.900	22.653	0	16.956	0	1.438	0.320	0.348	148.500	19.200	0.888	27.74	6.165	6.717	0	
P07	4.50	4.13	0.91778	180	61.2	18.900	22.653	0	16.956	0	1.556	0.346	0.377	152.467	21.933	0.854	34.11	7.580	8.259	0	
P07	4.50	4.13	0.91778	180	61.2	18.900	22.653	0	16.956	0	1.524	0.339	0.369	152.300	22.653	0.800	34.47	7.659	8.345	0	
P07	4.50	4.13	0.91778	180	61.2	18.900	22.653	0	16.956	0	1.462	0.325	0.354	153.567	24.447	0.756	35.63	7.918	8.628	0	
P07	4.50	4.13	0.91778	180	61.2	18.900	22.653	0	16.956	0	1.484	0.330	0.359	153.133	25.607	0.810	38.01	8.447	9.204	0	
P07	4.50	4.13	0.91778	180	61.2	18.900	22.653	0	16.956	0	1.491	0.331	0.361	162.467	26.880	1.014	40.08	8.906	9.704	0	
P07	4.50	4.13	0.91778	180	61.2	18.900	22.653	0	16.956	0	1.436	0.319	0.348	170.167	28.147	1.032	40.41	8.981	9.786	0	
P07	4.50	4.13	0.91778	180	61.2	18.900	22.653	0	16.956	0	1.491	0.331	0.361	175.333	28.820	1.009	42.92	9.538	10.392	0	
P07	4.50	4.13	0.91778	180	61.2	18.900	22.653	0	16.956	0	1.427	0.317	0.346	177.700	29.533	0.968	42.15	9.367	10.207	1	
P07	4.50	4.13	0.91778	180	61.2	18.900	22.653	0	16.956	0	1.352	0.300	0.327	177.067	29.773	0.599	40.22	8.938	9.739	1	
P07	4.50	4.13	0.91778	180	61.2	18.900	22.653	0	16.956	0	1.025	0.228	0.248	168.800	28.480	0.363	29.22	6.494	7.075	1	
P07	4.50	4.13	0.91778	180	61.2	18.900	22.653	0	16.956	0	1.050	0.233	0.254	158.033	27.107	0.259	28.65	6.366	6.936	1	
P07	4.50	4.13	0.91778	180	61.2	18.900	22.653	0	16.956	0	0.955	0.212	0.231	150.435	22.383	0.101	21.64	4.808	5.239	1	
P08	4.77	3.91	0.81971	176	58.1	18.744	16.800	0	17.755	0	0.525	0.110	0.134	73.200	11.353	0.015	5.99	1.256	1.532	0	
P08	4.77	3.91	0.81971	176	58.1	18.744	16.800	0	17.755	0	0.645	0.135	0.165	69.567	13.920	0.011	8.96	1.878	2.290	0	
P08	4.77	3.91	0.81971	176	58.1	18.744	16.800	0	17.755	0	0.822	0.172	0.210	74.233	14.993	0.014	12.46	2.612	3.186	0	
P08	4.77	3.91	0.81971	176	58.1	18.744	16.800	0	17.755	0	0.822	0.172	0.210	91.100	12.260	0.128	10.19	2.136	2.606	0	
P08	4.77	3.91	0.81971	176	58.1	18.744	16.800	0	17.755	0	1.114	0.234	0.285	93.467	18.347	0.174	20.52	4.303	5.249	0	
P08	4.77	3.91	0.81971	176	58.1	18.744	16.800	0	17.755	0	1.329	0.279	0.340	95.367	18.013	0.207	24.20	5.074	6.190	0	
P08	4.77	3.91	0.81971	176	58.1	18.744	16.800	0	17.755	0	1.326	0.278	0.339	116.933	16.300	0.599	21.52	4.512	5.504	0	
P08	4.77	3.91	0.81971	176	58.1	18.744	16.800	0	17.755	0	1.621	0.340	0.415	126.633	18.300	0.664	29.57	6.199	7.563	0	
P08	4.77	3.91	0.81971	176	58.1	18.744	16.800	0	17.755	0	1.866	0.391	0.477	137.333	17.680	0.738	33.13	6.946	8.473	0	
P08	4.77	3.91	0.81971	176	58.1	18.744	16.800	0	17.755	0	2.049	0.430	0.524	140.433	15.867	0.766	32.59	6.832	8.334	0	
P08	4.77	3.91	0.81971	176	58.1	18.744	16.800	0	17.755	0	1.952	0.409	0.499	144.600	16.673	0.788	32.54	6.822	8.323	0	
P08	4.77	3.91	0.81971	176	58.1	18.744	16.800	0	17.755	0	1.793	0.376	0.459	148.500	19.700	0.786	34.83	7.303	8.909	0	
P08	4.77	3.91	0.81971	176	58.1	18.744	16.800	0	17.755	0	1.681	0.352	0.430	145.633	21.587	0.954	36.10	7.569	9.234	0	
P08	4.77	3.91	0.81971	176	58.1	18.744	16.800	0	17.755	0	1.523	0.319	0.390	161.200	23.280	0.975	35.20	7.379	9.002	1	
P08	4.77	3.91	0.81971	176	58.1	18.744	16.800	0	17.755	0	1.785	0.374	0.456	155.900	25.513	0.469	45.38	9.514	11.606	1	
P08	4.77	3.91	0.81971	176	58.1	18.744	16.800	0	17.755	0	1.834	0.385	0.469	140.167	22.060	0.322	40.53	8.496	10.365	1	
P08	4.77	3.91	0.81971	176	58.1	18.744	16.800	0	17.755	0	1.667	0.349	0.426	125.200	19.540	0.207	32.57	6.829	8.331	1	
P08	4.77	3.91	0.81971	176	58.1	18.744	16.800	0	17.755	0	1.680	0.352	0.430	100.067	16.093	0.023	27.69	5.804	7.081	1	
P08	4.77	3.91	0.81971	176	58.1	18.744	16.800	0	17.755	0	1.354	0.284	0.346	88.800	15.813	0.009	21.39	4.485	5.472	1	
P08	4.77	3.91	0.81971	176	58.1	18.744	16.800	0	17.755	0	1.150	0.241	0.294	81.333	14.940	0.010	17.18	3.602	4.394	1	
P09	3.46	3.04	0.87861	175	56.7	18.514	21.812	1	16.214	1	1.229	0.355	0.404	100.200	10.447	0.083	12.84	3.711	4.223	0	
P09	3.46	3.04	0.87861	175	56.7	18.514	21.812	1	16.214	1	1.307	0.378	0.430	103.367	10.833	0.185	14.19	4.101	4.668	0	
P09	3.46	3.04	0.87861	175	56.7	18.514	21.812	1	16.214	1	1.271	0.367	0.418	109.300	11.927	0.240	15.10	4.363	4.966	0	
P09	3.46	3.04	0.87861	175	56.7	18.514	21.812	1	16.214	1	1.133	0.328	0.373	113.667	13.367	0.238	15.07	4.355	4.957	0	
P09	3.46	3.04	0.87861	175	56.7	18.514	21.812	1	16.214	1	1.314	0.380	0.432	117.167	15.040	0.389	19.66	5.683	6.468	0	
P09	3.46	3.04	0.87861	175	56.7	18.514	21.812	1	16.214	1	1.287	0.372	0.423	128.500	17.040	0.681	21.93	6.339	7.215	0	
P09	3.46	3.04	0.87861	175	56.7	18.514	21.812	1	16.214	1	1.315	0.380	0.432	139.067	17.680	0.705	23.22	6.712	7.639	0	
P09	3.46	3.04	0.87861	175	56.7	18.514	21.812	1	16.214	1	1.300	0.376	0.428	145.167	19.487	0.545	25.32	7.318	8.329	0	
P09	3.46	3.04	0.87861	175	56.7	18.514	21.812	1	16.214	1	1.332	0.385	0.438	139.700	20.580	0.350	27.40	7.918	9.012	0	
P09	3.46	3.04	0.87861	175	56.7	18.514	21.812	1	16.214	1	1.315	0.380	0.433	137.067	20.840	0.597	27.42	7.925	9.020	0	
P09	3.46	3.04	0.87861	175	56.7	18.514	21.812	1	16.214	1	1.409	0.407	0.463	148.900	22.000	0.848	30.95	8.945	10.181	0	
P09	3.46	3.04	0.87861	175	56.7	18.514	21.812	1	16.214	1	1.557	0.450	0.512	160.133	24.907	0.840	38.56	11.146	12.686	0	
P09	3.46	3.04	0.87861	175	56.7	18.514	21.812	1	16.214	1	1.464	0.423	0.482	166.267	28.907	0.741	42.18	12.191	13.875	1	
P09	3.46	3.04	0.87861	175	56.7	18.514	21.812	1	16.214	1	1.438	0.416	0.473	163.067	29.487	0.378	42.40	12.254	13.947	1	
P09	3.46	3.04	0.87861	175	56.7	18.514	21.812	1	16.214	1	1.435	0.415	0.472	154.433	29.307	0.335	42.08	12.162	13.842	1	
P09	3.46	3.04	0.87861	175	56.7	18.514	21.812	1	16.214	1	1.410	0.408	0.464	145.333	27.987	0.308	39.47	11.407	12.983	1	
P09	3.46	3.04	0.87861	175	56.7	18.514	21.812	1	16.214	1	1.274	0.368	0.419	136.967	27.920	0.303	35.81	10.350	11.780	1	
P09	3.46	3.04	0.87861	175	56.7	18.514	21.812	1	16.214	1	1.309	0.378	0.430	134.227	24.200	0.210	31.84	9.201	10.473	1	
P10	5.98	5.23	0.87458	183	63.5	18.963	17.958	0	18.190	0	0.870	0.145	0.166	74.467	18.793	0.021	16.38	2.740	3.132	0	
P10	5.98	5.23	0.87458	183	63.5	18.963	17.958	0	18.190	0	0.905	0.151	0.173	80.833	15.867	0.056	14.36	2.401	2.746	0	
P10	5.98	5.23	0.87458	183	63.5	18.963	17.958	0	18.190	0	0.915	0.153	0.175	76.400	15.913	0.011	14.48	2.421	2.768	0	
P10	5.98	5.23	0.87458	183	63.5	18.963	17.958	0	18.190	0	1.420	0.237	0.272	77.067	21.247	0.013	30.24	5.057	5.783	0	
P10	5.98	5.23	0.87458	183	63.5	18.963	17.958	0	18.190	0	1.583	0.265	0.303	93.133	24.333	0.308	38.66	6.464	7.391	0	
P10	5.98	5.23	0.87458	183	63.5	18.963	17.958	0	18.190	0	1.380	0.231	0.264	104.700	22.873	0.408	31.66	5.294	6.053	0	
P10	5.98	5.23	0.87458	183	63.5	18.963	17.958	0	18.190	0	1.951	0.326	0.373	100.433	18.800	0.403	37.21	6.222	7.114	0	
P10	5.98	5.23	0.87458	183	63.5	18.963	17.958	0	18.190	0	1.879	0.314	0.359	105.667	18.900	0.789	35.49	5.934	6.786	0	
P10	5.98	5.23	0.87458	183	63.5	18.963	17.958	0	18.190	0	1.807	0.302	0.345	111.267	19.687	1.032	34.79	5.817	6.652	0	
P10	5.98	5.23	0.87458	183	63.5	18.963	17.958	0	18.190	0	1.951	0.326	0.373	116.333	25.533	0.967	49.71	8.313	9.505	0	
P10	5.98	5.23	0.87458	183	63.5	18.963	17.958	0	18.190	0	1.840	0.308	0.352	121.700	27.347	1.016	50.04	8.368	9.568	0	
P10	5.98	5.23	0.87458	183	63.5	18.963	17.958	0	18.190	0	1.677	0.280	0.321	127.633	31.313	1.043	52.33	8.751	10.006	0	
P10	5.98	5.23	0.87458	183	63.5	18.963	17.958	0	18.190	0	2.106	0.352	0.403	127.467	33.547	1.071	70.57	11.801	13.493	0	
P10	5.98	5.23	0.87458	183	63.5	18.963	17.958	0	18.190	0	1.913	0.320	0.366	137.033	33.840	1.089	64.68	10.815	12.366	0	
P10	5.98	5.23	0.87458	183	63.5	18.963	17.958	0	18.190	0	1.997	0.334	0.382	143.267	32.933	1.105	65.71	10.989	12.565	0	
P10	5.98	5.23	0.87458	183	63.5	18.963	17.958	0	18.190	0	1.983	0.332	0.379	148.667	33.307	1.138	66.09	11.051	12.636	0	
P10	5.98	5.23	0.87458	183	63.5	18.963	17.958	0	18.190	0	1.959	0.328	0.375	156.933	33.293	1.109	65.18	10.900	12.463	0	
P10	5.98	5.23	0.87458	183	63.5	18.963	17.958	0	18.190	0	1.855	0.310	0.355	154.867	32.627	0.985	60.55	10.125	11.577	0	
P10	5.98	5.23	0.87458	183	63.5	18.963	17.958	0	18.190	0	1.706	0.285	0.326	154.833	33.013	1.060	56.37	9.427	10.778	0	
P10	5.98	5.23	0.87458	183	63.5	18.963	17.958	0	18.190	0	1.675	0.280	0.320	164.700	37.260	1.246	62.35	10.427	11.922	0	
P10	5.98	5.23	0.87458	183	63.5	18.963	17.958	0	18.190	0	1.721	0.288	0.329	172.367	41.260	1.253	71.11	11.892	13.597	0	
P10	5.98	5.23	0.87458	183	63.5	18.963	17.958	0	18.190	0	1.821	0.305	0.348	173.233	38.993	1.051	71.19	11.904	13.611	1	
P10	5.98	5.23	0.87458	183	63.5	18.963	17.958	0	18.190	0	1.950	0.326	0.373	167.400	37.553	0.856	73.37	12.270	14.030	1	
P10	5.98	5.23	0.87458	183	63.5	18.963	17.958	0	18.190	0	1.810	0.303	0.346	151.000	34.187	0.462	61.40	10.268	11.740	1	
P10	5.98	5.23	0.87458	183	63.5	18.963	17.958	0	18.190	0	1.595	0.267	0.305	137.867	30.040	0.432	47.89	8.009	9.157	1	
P10	5.98	5.23	0.87458	183	63.5	18.963	17.958	0	18.190	0	1.483	0.248	0.284	126.483	25.986	0.041	41.04	6.863	7.847	1	
P11	4.80	4.24	0.88333	166	74.8	27.161	91.167	0	17.979	0	0.763	0.159	0.180	76.667	14.513	0.017	10.91	2.273	2.573	0	
P11	4.80	4.24	0.88333	166	74.8	27.161	91.167	0	17.979	0	0.896	0.187	0.211	76.967	12.923	0.027	11.60	2.416	2.735	0	
P11	4.80	4.24	0.88333	166	74.8	27.161	91.167	0	17.979	0	1.829	0.381	0.431	136.933	21.493	1.035	39.28	8.183	9.264	0	
P11	4.80	4.24	0.88333	166	74.8	27.161	91.167	0	17.979	0	1.714	0.357	0.404	140.733	21.667	1.095	37.20	7.750	8.774	0	
P11	4.80	4.24	0.88333	166	74.8	27.161	91.167	0	17.979	0	1.776	0.370	0.419	147.200	25.900	1.121	46.00	9.584	10.850	0	
P11	4.80	4.24	0.88333	166	74.8	27.161	91.167	0	17.979	0	1.645	0.343	0.388	146.667	28.107	1.099	46.27	9.639	10.912	0	
P11	4.80	4.24	0.88333	166	74.8	27.161	91.167	0	17.979	0	1.702	0.355	0.401	142.333	27.513	1.027	46.84	9.757	11.046	0	
P11	4.80	4.24	0.88333	166	74.8	27.161	91.167	0	17.979	0	1.716	0.357	0.405	143.900	27.627	1.057	47.36	9.866	11.169	0	
P11	4.80	4.24	0.88333	166	74.8	27.161	91.167	0	17.979	0	1.354	0.282	0.319	144.833	29.723	1.164	40.29	8.393	9.502	0	
P11	4.80	4.24	0.88333	166	74.8	27.161	91.167	0	17.979	0	1.326	0.276	0.313	157.167	34.593	1.183	45.82	9.545	10.806	0	
P11	4.80	4.24	0.88333	166	74.8	27.161	91.167	0	17.979	0	1.519	0.316	0.358	158.900	37.163	1.103	56.39	11.749	13.300	1	
P11	4.80	4.24	0.88333	166	74.8	27.161	91.167	0	17.979	0	1.534	0.320	0.362	153.067	35.663	1.010	54.78	11.413	12.920	1	
P11	4.80	4.24	0.88333	166	74.8	27.161	91.167	0	17.979	0	1.635	0.341	0.386	144.133	33.990	0.562	55.54	11.572	13.100	1	
P11	4.80	4.24	0.88333	166	74.8	27.161	91.167	0	17.979	0	1.475	0.307	0.348	129.033	30.450	0.246	45.19	9.415	10.658	1	
P11	4.80	4.24	0.88333	166	74.8	27.161	91.167	0	17.979	0	1.333	0.278	0.314	117.367	21.340	0.018	28.66	5.972	6.760	1	
P11	4.80	4.24	0.88333	166	74.8	27.161	91.167	0	17.979	0	1.138	0.237	0.268	106.769	23.623	0.019	26.83	5.590	6.328	1	
P12	3.42	3.12	0.91228	163	46.7	17.585	5.888	1	17.733	0	0.616	0.180	0.198	80.333	18.007	0.028	11.00	3.216	3.525	0	
P12	3.42	3.12	0.91228	163	46.7	17.585	5.888	1	17.733	0	0.560	0.164	0.179	82.900	16.073	0.026	9.07	2.651	2.906	0	
P12	3.42	3.12	0.91228	163	46.7	17.585	5.888	1	17.733	0	0.810	0.237	0.260	87.867	14.100	0.044	11.42	3.340	3.662	0	
P12	3.42	3.12	0.91228	163	46.7	17.585	5.888	1	17.733	0	0.813	0.238	0.261	88.733	13.793	0.116	11.21	3.278	3.593	0	
P12	3.42	3.12	0.91228	163	46.7	17.585	5.888	1	17.733	0	0.968	0.283	0.310	102.600	12.057	0.186	11.67	3.413	3.741	0	
P12	3.42	3.12	0.91228	163	46.7	17.585	5.888	1	17.733	0	0.914	0.267	0.293	99.200	15.657	0.182	14.30	4.182	4.584	0	
P12	3.42	3.12	0.91228	163	46.7	17.585	5.888	1	17.733	0	0.904	0.264	0.290	107.700	18.357	0.310	16.69	4.879	5.348	0	
P12	3.42	3.12	0.91228	163	46.7	17.585	5.888	1	17.733	0	1.348	0.394	0.432	121.800	20.017	0.628	27.07	7.914	8.675	0	
P12	3.42	3.12	0.91228	163	46.7	17.585	5.888	1	17.733	0	1.292	0.378	0.414	135.833	21.660	0.887	27.98	8.180	8.966	0	
P12	3.42	3.12	0.91228	163	46.7	17.585	5.888	1	17.733	0	1.401	0.410	0.449	146.267	25.423	0.934	35.57	10.400	11.400	0	
P12	3.42	3.12	0.91228	163	46.7	17.585	5.888	1	17.733	0	1.358	0.397	0.435	154.467	28.480	0.962	38.51	11.259	12.342	0	
P12	3.42	3.12	0.91228	163	46.7	17.585	5.888	1	17.733	0	1.418	0.414	0.454	156.100	30.220	0.934	42.84	12.526	13.731	0	
P12	3.42	3.12	0.91228	163	46.7	17.585	5.888	1	17.733	0	1.398	0.409	0.448	159.767	31.113	0.920	43.41	12.693	13.914	0	
P12	3.42	3.12	0.91228	163	46.7	17.585	5.888	1	17.733	0	1.358	0.397	0.435	163.367	31.513	0.916	42.67	12.478	13.678	0	
P12	3.42	3.12	0.91228	163	46.7	17.585	5.888	1	17.733	0	1.414	0.413	0.453	168.533	30.683	0.993	43.13	12.612	13.824	0	
P12	3.42	3.12	0.91228	163	46.7	17.585	5.888	1	17.733	0	1.548	0.452	0.496	178.700	36.620	1.056	56.51	16.524	18.113	1	
P12	3.42	3.12	0.91228	163	46.7	17.585	5.888	1	17.733	0	1.572	0.460	0.504	175.333	35.143	0.982	55.45	16.212	17.771	1	
P12	3.42	3.12	0.91228	163	46.7	17.585	5.888	1	17.733	0	1.561	0.456	0.500	172.400	31.350	0.952	48.98	14.320	15.697	1	
P12	3.42	3.12	0.91228	163	46.7	17.585	5.888	1	17.733	0	1.565	0.458	0.502	174.100	32.053	0.957	50.09	14.647	16.056	1	
P12	3.42	3.12	0.91228	163	46.7	17.585	5.888	1	17.733	0	1.587	0.464	0.509	169.667	31.033	0.570	49.37	14.437	15.825	1	
P12	3.42	3.12	0.91228	163	46.7	17.585	5.888	1	17.733	0	1.332	0.389	0.427	158.467	29.597	0.373	39.45	11.536	12.645	1	
P12	3.42	3.12	0.91228	163	46.7	17.585	5.888	1	17.733	0	1.344	0.393	0.431	148.333	25.683	0.108	35.59	10.405	11.406	1	
P12	3.42	3.12	0.91228	163	46.7	17.585	5.888	1	17.733	0	1.250	0.365	0.401	132.476	20.681	0.049	25.85	7.558	8.285	1	
P13	3.58	3.18	0.88827	167	49.0	17.566	14.325	0	15.088	0	1.018	0.284	0.320	67.667	15.013	0.022	15.21	4.249	4.784	0	
P13	3.58	3.18	0.88827	167	49.0	17.566	14.325	0	15.088	0	1.126	0.315	0.354	79.167	16.520	0.094	18.28	5.107	5.749	0	
P13	3.58	3.18	0.88827	167	49.0	17.566	14.325	0	15.088	0	1.289	0.360	0.405	93.667	19.740	0.299	25.31	7.069	7.958	0	
P13	3.58	3.18	0.88827	167	49.0	17.566	14.325	0	15.088	0	1.437	0.401	0.452	91.033	17.407	0.334	24.98	6.979	7.857	0	
P13	3.58	3.18	0.88827	167	49.0	17.566	14.325	0	15.088	0	1.531	0.428	0.481	117.533	19.907	1.058	30.51	8.521	9.593	0	
P13	3.58	3.18	0.88827	167	49.0	17.566	14.325	0	15.088	0	1.818	0.508	0.572	128.233	21.820	1.073	39.67	11.080	12.474	0	
P13	3.58	3.18	0.88827	167	49.0	17.566	14.325	0	15.088	0	1.850	0.517	0.582	134.733	21.960	1.108	40.69	11.365	12.794	0	
P13	3.58	3.18	0.88827	167	49.0	17.566	14.325	0	15.088	0	1.726	0.482	0.543	137.700	25.293	1.086	43.71	12.208	13.744	0	
P13	3.58	3.18	0.88827	167	49.0	17.566	14.325	0	15.088	0	1.842	0.514	0.579	137.800	25.493	1.120	46.93	13.109	14.757	0	
P13	3.58	3.18	0.88827	167	49.0	17.566	14.325	0	15.088	0	1.648	0.460	0.518	133.033	26.653	0.476	43.17	12.058	13.575	0	
P13	3.58	3.18	0.88827	167	49.0	17.566	14.325	0	15.088	0	1.426	0.398	0.448	87.067	21.040	0.587	30.03	8.388	9.443	0	
P13	3.58	3.18	0.88827	167	49.0	17.566	14.325	0	15.088	0	1.589	0.444	0.500	113.900	25.760	1.012	40.83	11.405	12.839	0	
P13	3.58	3.18	0.88827	167	49.0	17.566	14.325	0	15.088	0	1.711	0.478	0.538	125.500	26.207	0.970	44.85	12.529	14.104	0	
P13	3.58	3.18	0.88827	167	49.0	17.566	14.325	0	15.088	0	1.754	0.490	0.552	141.300	26.700	1.139	46.76	13.061	14.704	0	
P13	3.58	3.18	0.88827	167	49.0	17.566	14.325	0	15.088	0	1.899	0.531	0.597	152.233	25.860	1.159	49.09	13.711	15.436	0	
P13	3.58	3.18	0.88827	167	49.0	17.566	14.325	0	15.088	0	1.970	0.550	0.619	158.400	27.500	1.175	54.12	15.117	17.019	0	
P13	3.58	3.18	0.88827	167	49.0	17.566	14.325	0	15.088	0	2.008	0.561	0.632	161.800	27.380	1.106	55.17	15.412	17.350	1	
P13	3.58	3.18	0.88827	167	49.0	17.566	14.325	0	15.088	0	1.979	0.553	0.622	151.100	26.660	1.077	52.77	14.741	16.595	1	
P13	3.58	3.18	0.88827	167	49.0	17.566	14.325	0	15.088	0	1.887	0.527	0.593	139.600	25.800	0.623	48.68	13.598	15.308	1	
P13	3.58	3.18	0.88827	167	49.0	17.566	14.325	0	15.088	0	1.656	0.463	0.521	113.333	23.873	0.131	40.04	11.183	12.590	1	
P13	3.58	3.18	0.88827	167	49.0	17.566	14.325	0	15.088	0	1.411	0.394	0.444	89.931	18.072	0.022	25.40	7.095	7.988	1	
P15	3.14	2.71	0.86306	165	49.9	18.327	22.476	1	15.688	0	1.104	0.352	0.407	130.267	40.413	0.961	44.60	14.205	16.459	0	
P15	3.14	2.71	0.86306	165	49.9	18.327	22.476	1	15.688	0	1.209	0.385	0.446	141.167	39.627	0.921	47.89	15.253	17.673	0	
P15	3.14	2.71	0.86306	165	49.9	18.327	22.476	1	15.688	0	1.151	0.366	0.425	142.467	37.787	0.898	43.46	13.840	16.036	0	
P15	3.14	2.71	0.86306	165	49.9	18.327	22.476	1	15.688	0	1.117	0.356	0.412	144.200	40.287	0.887	44.91	14.304	16.574	0	
P15	3.14	2.71	0.86306	165	49.9	18.327	22.476	1	15.688	0	1.198	0.381	0.442	146.000	41.520	0.959	49.69	15.826	18.337	0	
P15	3.14	2.71	0.86306	165	49.9	18.327	22.476	1	15.688	0	1.205	0.384	0.445	153.600	43.140	0.756	51.85	16.514	19.134	0	
P15	3.14	2.71	0.86306	165	49.9	18.327	22.476	1	15.688	0	1.184	0.377	0.437	150.233	32.293	0.615	38.23	12.174	14.106	0	
P15	3.14	2.71	0.86306	165	49.9	18.327	22.476	1	15.688	0	1.181	0.376	0.436	154.200	36.953	1.016	43.49	13.850	16.047	0	
P15	3.14	2.71	0.86306	165	49.9	18.327	22.476	1	15.688	0	1.161	0.370	0.429	159.867	42.760	0.984	49.66	15.814	18.324	1	
P15	3.14	2.71	0.86306	165	49.9	18.327	22.476	1	15.688	0	1.233	0.393	0.455	157.267	44.200	0.687	54.51	17.361	20.115	1	
P15	3.14	2.71	0.86306	165	49.9	18.327	22.476	1	15.688	0	1.212	0.386	0.447	146.767	43.087	0.435	52.26	16.643	19.283	1	
P15	3.14	2.71	0.86306	165	49.9	18.327	22.476	1	15.688	0	1.269	0.404	0.468	134.933	40.900	0.247	52.09	16.589	19.221	1	
P15	3.14	2.71	0.86306	165	49.9	18.327	22.476	1	15.688	0	1.209	0.385	0.446	117.533	30.647	0.024	37.30	11.879	13.764	1	
P16	4.45	4.00	0.89888	186	79.4	22.945	69.314	0	17.202	0	1.213	0.273	0.303	75.767	6.533	0.020	7.78	1.747	1.944	0	
P16	4.45	4.00	0.89888	186	79.4	22.945	69.314	0	17.202	0	1.190	0.267	0.298	73.567	11.200	0.062	13.08	2.939	3.270	0	
P16	4.45	4.00	0.89888	186	79.4	22.945	69.314	0	17.202	0	1.466	0.329	0.366	77.633	9.507	0.061	14.13	3.176	3.533	0	
P16	4.45	4.00	0.89888	186	79.4	22.945	69.314	0	17.202	0	1.450	0.326	0.363	96.067	15.100	0.175	21.85	4.909	5.462	0	
P16	4.45	4.00	0.89888	186	79.4	22.945	69.314	0	17.202	0	1.405	0.316	0.351	96.600	24.747	0.217	34.60	7.774	8.649	0	
P16	4.45	4.00	0.89888	186	79.4	22.945	69.314	0	17.202	0	1.448	0.325	0.362	89.467	28.407	0.237	41.15	9.247	10.287	0	
P16	4.45	4.00	0.89888	186	79.4	22.945	69.314	0	17.202	0	1.571	0.353	0.393	92.400	31.393	0.252	48.64	10.931	12.160	0	
P16	4.45	4.00	0.89888	186	79.4	22.945	69.314	0	17.202	0	1.765	0.397	0.441	122.733	32.413	0.922	57.23	12.860	14.306	0	
P16	4.45	4.00	0.89888	186	79.4	22.945	69.314	0	17.202	0	1.991	0.447	0.498	139.667	30.393	1.083	60.51	13.597	15.127	0	
P16	4.45	4.00	0.89888	186	79.4	22.945	69.314	0	17.202	0	1.981	0.445	0.495	143.367	29.667	1.067	58.75	13.201	14.686	0	
P16	4.45	4.00	0.89888	186	79.4	22.945	69.314	0	17.202	0	2.011	0.452	0.503	146.533	32.113	1.084	64.48	14.491	16.121	0	
P16	4.45	4.00	0.89888	186	79.4	22.945	69.314	0	17.202	0	1.974	0.444	0.493	145.533	32.540	1.051	64.17	14.419	16.042	0	
P16	4.45	4.00	0.89888	186	79.4	22.945	69.314	0	17.202	0	2.073	0.466	0.518	146.467	32.267	1.081	66.90	15.035	16.726	0	
P16	4.45	4.00	0.89888	186	79.4	22.945	69.314	0	17.202	0	1.914	0.430	0.479	142.333	30.573	0.639	58.78	13.209	14.696	0	
P16	4.45	4.00	0.89888	186	79.4	22.945	69.314	0	17.202	0	1.789	0.402	0.447	137.333	27.467	0.741	49.07	11.027	12.268	0	
P16	4.45	4.00	0.89888	186	79.4	22.945	69.314	0	17.202	0	1.675	0.376	0.419	166.433	35.013	1.188	58.41	13.127	14.603	0	
P16	4.45	4.00	0.89888	186	79.4	22.945	69.314	0	17.202	0	1.717	0.386	0.429	170.033	38.813	1.197	66.59	14.965	16.648	1	
P16	4.45	4.00	0.89888	186	79.4	22.945	69.314	0	17.202	0	2.180	0.490	0.545	165.700	36.747	0.659	80.38	18.063	20.095	1	
P16	4.45	4.00	0.89888	186	79.4	22.945	69.314	0	17.202	0	2.099	0.472	0.525	146.833	32.107	0.420	67.77	15.230	16.943	1	
P16	4.45	4.00	0.89888	186	79.4	22.945	69.314	0	17.202	0	2.001	0.450	0.500	127.633	29.207	0.245	59.03	13.266	14.758	1	
P16	4.45	4.00	0.89888	186	79.4	22.945	69.314	0	17.202	0	1.731	0.389	0.433	110.033	20.193	0.032	35.35	7.944	8.837	1	
P16	4.45	4.00	0.89888	186	79.4	22.945	69.314	0	17.202	0	1.821	0.409	0.455	108.550	19.450	0.043	35.35	7.943	8.837	1	
P17	5.28	4.60	0.87121	179	79.4	24.774	80.548	0	17.895	1	0.905	0.171	0.197	92.033	22.987	0.016	20.68	3.916	4.495	0	
P17	5.28	4.60	0.87121	179	79.4	24.774	80.548	0	17.895	1	1.024	0.194	0.223	96.133	26.973	0.020	27.72	5.250	6.026	0	
P17	5.28	4.60	0.87121	179	79.4	24.774	80.548	0	17.895	1	1.414	0.268	0.307	109.933	23.773	0.097	33.62	6.368	7.309	0	
P17	5.28	4.60	0.87121	179	79.4	24.774	80.548	0	17.895	1	1.981	0.375	0.431	122.133	25.093	0.306	49.64	9.402	10.792	0	
P17	5.28	4.60	0.87121	179	79.4	24.774	80.548	0	17.895	1	1.898	0.359	0.413	120.600	18.913	0.323	35.61	6.744	7.741	0	
P17	5.28	4.60	0.87121	179	79.4	24.774	80.548	0	17.895	1	2.627	0.498	0.571	146.133	15.540	1.028	40.79	7.726	8.868	0	
P17	5.28	4.60	0.87121	179	79.4	24.774	80.548	0	17.895	1	2.820	0.534	0.613	152.667	14.693	1.051	41.46	7.852	9.013	0	
P17	5.28	4.60	0.87121	179	79.4	24.774	80.548	0	17.895	1	2.719	0.515	0.591	154.900	15.927	1.048	43.24	8.189	9.399	0	
P17	5.28	4.60	0.87121	179	79.4	24.774	80.548	0	17.895	1	2.861	0.542	0.622	160.500	17.833	1.034	51.10	9.679	11.109	0	
P17	5.28	4.60	0.87121	179	79.4	24.774	80.548	0	17.895	1	2.677	0.507	0.582	158.167	19.967	1.031	53.27	10.089	11.581	0	
P17	5.28	4.60	0.87121	179	79.4	24.774	80.548	0	17.895	1	2.548	0.483	0.554	158.200	20.713	1.063	52.81	10.001	11.480	0	
P17	5.28	4.60	0.87121	179	79.4	24.774	80.548	0	17.895	1	2.445	0.463	0.532	171.967	21.880	1.179	53.38	10.110	11.605	0	
P17	5.28	4.60	0.87121	179	79.4	24.774	80.548	0	17.895	1	2.077	0.393	0.452	172.067	21.833	1.149	45.41	8.599	9.871	1	
P17	5.28	4.60	0.87121	179	79.4	24.774	80.548	0	17.895	1	2.571	0.487	0.559	162.433	21.167	0.533	54.32	10.288	11.809	1	
P17	5.28	4.60	0.87121	179	79.4	24.774	80.548	0	17.895	1	2.675	0.507	0.582	141.500	21.527	0.496	57.59	10.907	12.519	1	
P17	5.28	4.60	0.87121	179	79.4	24.774	80.548	0	17.895	1	2.395	0.454	0.521	135.433	20.640	0.516	49.47	9.369	10.754	1	
P17	5.28	4.60	0.87121	179	79.4	24.774	80.548	0	17.895	1	2.234	0.423	0.486	134.500	20.913	0.504	46.83	8.869	10.180	1	
P17	5.28	4.60	0.87121	179	79.4	24.774	80.548	0	17.895	1	1.938	0.367	0.421	127.533	16.633	0.078	32.42	6.140	7.047	1	
P17	5.28	4.60	0.87121	179	79.4	24.774	80.548	0	17.895	1	1.783	0.338	0.388	114.133	13.020	0.043	22.98	4.352	4.995	1	
P18	5.51	4.34	0.78766	198	90.7	23.140	61.801	0	18.524	0	1.013	0.184	0.233	89.900	15.240	0.075	15.06	2.733	3.470	0	
P18	5.51	4.34	0.78766	198	90.7	23.140	61.801	0	18.524	0	1.423	0.258	0.328	82.333	19.867	0.070	28.24	5.125	6.507	0	
P18	5.51	4.34	0.78766	198	90.7	23.140	61.801	0	18.524	0	1.631	0.296	0.376	88.767	20.260	0.116	32.95	5.980	7.593	0	
P18	5.51	4.34	0.78766	198	90.7	23.140	61.801	0	18.524	0	2.604	0.473	0.600	107.000	24.333	0.247	63.36	11.500	14.600	0	
P18	5.51	4.34	0.78766	198	90.7	23.140	61.801	0	18.524	0	2.308	0.419	0.532	107.800	20.733	0.247	47.99	8.710	11.058	0	
P18	5.51	4.34	0.78766	198	90.7	23.140	61.801	0	18.524	0	2.425	0.440	0.559	123.333	20.500	0.768	49.74	9.028	11.461	0	
P18	5.51	4.34	0.78766	198	90.7	23.140	61.801	0	18.524	0	2.716	0.493	0.626	129.467	20.147	0.827	54.77	9.939	12.619	0	
P18	5.51	4.34	0.78766	198	90.7	23.140	61.801	0	18.524	0	2.021	0.367	0.466	133.367	19.587	0.881	39.57	7.181	9.117	0	
P18	5.51	4.34	0.78766	198	90.7	23.140	61.801	0	18.524	0	1.885	0.342	0.434	134.833	22.927	0.888	42.66	7.742	9.830	0	
P18	5.51	4.34	0.78766	198	90.7	23.140	61.801	0	18.524	0	1.362	0.247	0.314	136.233	25.853	0.858	35.26	6.399	8.124	0	
P18	5.51	4.34	0.78766	198	90.7	23.140	61.801	0	18.524	0	1.412	0.256	0.325	147.133	33.353	0.971	46.99	8.529	10.828	0	
P18	5.51	4.34	0.78766	198	90.7	23.140	61.801	0	18.524	0	1.449	0.263	0.334	164.933	37.353	1.048	54.11	9.820	12.467	0	
P18	5.51	4.34	0.78766	198	90.7	23.140	61.801	0	18.524	0	1.596	0.290	0.368	171.567	37.233	0.957	59.46	10.791	13.701	1	
P18	5.51	4.34	0.78766	198	90.7	23.140	61.801	0	18.524	0	1.734	0.315	0.399	164.167	34.080	0.377	59.26	10.755	13.654	1	
P18	5.51	4.34	0.78766	198	90.7	23.140	61.801	0	18.524	0	1.755	0.319	0.404	151.167	30.280	0.319	53.28	9.669	12.276	1	
P18	5.51	4.34	0.78766	198	90.7	23.140	61.801	0	18.524	0	1.795	0.326	0.414	137.200	29.093	0.241	52.53	9.533	12.103	1	
P18	5.51	4.34	0.78766	198	90.7	23.140	61.801	0	18.524	0	1.470	0.267	0.339	124.233	20.733	0.132	31.01	5.628	7.145	1	
P18	5.51	4.34	0.78766	198	90.7	23.140	61.801	0	18.524	0	1.286	0.233	0.296	113.900	22.473	0.057	28.84	5.234	6.645	1	
P18	5.51	4.34	0.78766	198	90.7	23.140	61.801	0	18.524	0	1.194	0.217	0.275	110.100	27.467	0.028	32.87	5.965	7.573	1	
P18	5.51	4.34	0.78766	198	90.7	23.140	61.801	0	18.524	0	1.182	0.214	0.272	106.962	24.515	0.036	29.06	5.274	6.696	1	
