# Supplementary material for: A Novel Method for Quantifying the Inhaled Dose of Air Pollutants Based on Heart Rate, Breathing Rate and Forced Vital Capacity
Source: PLoS One. 2016 Jan 25;11(1):e0147578. doi: 10.1371/journal.pone.0147578 (PMC4726691; doi:10.1371/journal.pone.0147578)
Supplement: S1 File — (ZIP) [file pone.0147578.s001.zip › readMe.txt]

Read me for PONE-D-15-45174 dataset

This data set contains data for 15 subjects who underwent a treadmill test as described in PLOS One manuscript number PONE-D-15-45174.
The test involved measurements of minute ventilation, heart rate, breathing rate, and accelerometry during a walking and running protocol.
The data in this file has been averaged at 30-second intervals.

Column headers:
subj: subject ID
FVC: the best pre-test measurement of forced vital capacity [L]
FEV1: the best pre-test measurement of forced expiratory volume in 1 second [L]
FEV1_FVC: the ratio of FEV1 to FVC
height: in centimeters
weight: in kg
BMI: body mass index
BMI_pcntl: BMI percentile according to U.S. CDC growth charts
gender: 0=male, 1=female
age: in years at time of test
asthma: 0=never in lifetime received diagnosis of asthma, 1=received physicians's diagnosis of asthma in lifetime (currently non-symptomatic)
VT:  average tidal volume for all breaths during the corresponding 30-second interval
VT_FVC: VT divided by FVC
VT_FEV1: VT divided by FEV1
HR: average heart rate during 30-second interval (beats per minute)
fB: average breathing rate during 30-second interval (breaths per minute)
ACT: average vector sum of 3-D acceleration in fraction of standard gravity
VE: average minute ventilation (VT x fB)
VE_FVC: VE divided by FVC
VE_FEV1: VE divided by FEV1
warm: 0=HR increasing during 30-second interval, 1=HR decreasing
